# Supplementary material for: TERT Promoter Methylation Is Oxygen-Sensitive and Regulates Telomerase Activity
Source: Biomolecules. 2024 Jan 19;14(1):131. doi: 10.3390/biom14010131 (PMC10813121; doi:10.3390/biom14010131)
Supplement: Supplementary file 1 [file biomolecules-14-00131-s001.zip]

Archive with 4 entries (4 files):
- biomolecules-2683122-supplementary.pdf
- Supplemental Information File S1 RT-PCR primer sequences.xlsx
- Supplemental Information File S2 Pyrosequncing primers.xlsx
- Supplemental Information File S3 ChIP primers.xlsx
