# Supplementary material for: TERT Promoter Methylation Is Oxygen-Sensitive and Regulates Telomerase Activity
Source: Biomolecules. 2024 Jan 19;14(1):131. doi: 10.3390/biom14010131 (PMC10813121; doi:10.3390/biom14010131)
Supplement: Supplementary file 1 [file biomolecules-14-00131-s001.zip › Supplemental Information File S1 RT-PCR primer sequences.xlsx]

## Sheet: Sheet1
Primers	Sequence		Product size
TERT	F	CTTGCGGAAGACAGTGGTGAAC	178
	R	GAGACTGGCTCTGATGGAGGT
DNMT1	F	GTGGGGGACTGTGTCTCTGT	204
	R	TGAAAGCTGCATGTCCTCACATTC
DNMT3A	F	CAGCTTCCACGTTGCCTTCTG	69
	R	CATCTGCAAGCTGTCTCCCTTT
DNMT3B	F	GACTCGAAGACGCACAGCTG	98
	R	CTCGGTCTTTGCCGTTGTTATAG
GAPDH	F	GAGTCAACGGATTTGGTCGTATTG	220
	R	CGCTCCTGGAAGATGGTGATGG
KDR	F	GTGGTCTCTCTGGTTGTGTATG	235
	R	CCTCCACACTTCTCCATTCTTC
AFP	F	CGAGGGAGCGGCTGACATTATTAT	339
	R	TGGCCTTGGCAGCATTTCTCC
TBXT	F	ATGAGCCTCGAATCCACATAGT	109
	R	TCCTCGTTCTGATAAGCAGTCA
NESTIN	F	GCAGCGTTGGAACAGAGGTTGG	389
	R	TGGCACAGGTGTCTCAAGGGTAG
