# Supplementary material for: TERT Promoter Methylation Is Oxygen-Sensitive and Regulates Telomerase Activity
Source: Biomolecules. 2024 Jan 19;14(1):131. doi: 10.3390/biom14010131 (PMC10813121; doi:10.3390/biom14010131)
Supplement: Supplementary file 1 [file biomolecules-14-00131-s001.zip › Supplemental Information File S2 Pyrosequncing primers.xlsx]

## Sheet: Sheet1
	CpG Locations	Annealing Temp (°C)	Forward primer	Reverse primer	Sequencing primer	Product size
	Promoter region Ⅰ (-1456, -1495 from TSS)	60°C	5'-gga agt aga aga tta tgt tgg agt aat t-3'	5'-aac aca cta act aca ccc ata at-3'	5'-aga tta tgt tgg agt aat taa tat t-3'	157 bp
	Promoter region Ⅱ (-674, -717 from TSS)	60°C	5'-aag ggt ggg aaa tgg agt ta-3'	5'-ccc caa att acc ctc cac cct ata c-3'	5'-ggg aaa tgg agt tag g-3'	157 bp
	Promoter region Ⅲ (-315, -348 from TSS)	59°C	5`tat gat gtg gag gtt ttg gga ata g -3`	5`acc taa aaa caa ccc taa atc t -3`	5`agg ttt tgg gaa tag g -3`	84 bp
	Promoter region Ⅳ (-122, -171 from TSS)	59°C	5'-gga agg tga agg ggt agg a-3'	5'-tcc caa aac ctc cac atc ata -3	5'-ttt gtg tta gag aat tta ttg gga g-3	287 bp
	Promoter region Ⅴ (-67, -106 from TSS)	59°C	5'-gga agg tga agg ggt agg a-3'	5'-cct ccc tcc aat tac ccc aca ac-3'	5'-cca aac cca act ccc aat aaa t-3'	261 bp
