# Supplementary material for: TERT Promoter Methylation Is Oxygen-Sensitive and Regulates Telomerase Activity
Source: Biomolecules. 2024 Jan 19;14(1):131. doi: 10.3390/biom14010131 (PMC10813121; doi:10.3390/biom14010131)
Supplement: Supplementary file 1 [file biomolecules-14-00131-s001.zip › Supplemental Information File S3 ChIP primers.xlsx]

## Sheet: Sheet1
	CpG Locations	Annealing Temp (°C)	Forward primer	Reverse primer	Product size
	Promoter region Ⅱ	59°C	5'-GGCGGGATGTG ACCAGATGTTG-3'	5'- GAAAGGGTGGG AAATGGAGCC -3'	134 bp
	Promoter region Ⅲ	55°C	5'-CTTCACGTCCGG CATTCGTG-3'	5'-CCTGATCCGGA GACCCAGG -3'	81 bp
	Promoter region Ⅳ	58°C	5`-GGCCGATTCGA CCTCTCTCC -3`	5`-CGTCTGTGCCC GCGAATCCA -3`	164 bp
	Promoter region Ⅴ	58°C	5'-CCGGGCTCCCA GTGGATTCG -3'	5'-TGGAAGGTGAA GGGGCAGGAC -3	103 bp
